# Supplementary material for: DERCo: A Dataset for Human Behaviour in Reading Comprehension Using EEG
Source: Sci Data. 2024 Oct 9;11:1104. doi: 10.1038/s41597-024-03915-8 (PMC11464549; doi:10.1038/s41597-024-03915-8)
Supplement: Supplementary file 4 — Human next-word prediction performance [file 41597_2024_3915_MOESM4_ESM.xlsx]

## Sheet: PDFTables.com
Supplementary Table S1: Human next-word prediction performance
Story	No. words	% nouns	% verbs	% adjs & advs	% function words	% others
1	562	0.2117	0.1601	0.0872	0.5018	0.0391
2	464	0.1681	0.1659	0.1293	0.5043	0.0323
3	491	0.1568	0.1446	0.1059	0.556	0.0367
4	658	0.1535	0.1596	0.1353	0.5228	0.0289
5	774	0.1563	0.1783	0.115	0.5039	0.0465
Total	2949	0.1682	0.1631	0.115	0.5164	0.0373
Table S1. Human next-word prediction performance. % shows the percentage of correctly
predicted words for each story and part of speech.
